# Supplementary material for: Nutritional Care for Institutionalized Persons with Dementia: An Integrative Review
Source: Int J Environ Res Public Health. 2023 Sep 15;20(18):6763. doi: 10.3390/ijerph20186763 (PMC10531301; doi:10.3390/ijerph20186763)
Supplement: Supplementary file 1 [file ijerph-20-06763-s001.zip]

Archive with 1 entries (1 files):
- ijerph-2370728-supplementary.pdf
